# Supplementary material for: Harnessing Rhizobial Inoculation for Sustainable Nitrogen Management in Mung Bean (Vigna radiata L.)
Source: Plants (Basel). 2025 Dec 4;14(23):3695. doi: 10.3390/plants14233695 (PMC12694309; doi:10.3390/plants14233695)
Supplement: Supplementary file 1 [file plants-14-03695-s001.zip]

Archive with 1 entries (1 files):
- plants-3949664-supplementary.pdf
